# Supplementary material for: Lifestyle Interventions to Prevent Type 2 Diabetes in Women with a History of Gestational Diabetes: A Systematic Review and Meta-Analysis through the Lens of Health Equity
Source: Nutrients. 2023 Nov 3;15(21):4666. doi: 10.3390/nu15214666 (PMC10649749; doi:10.3390/nu15214666)
Supplement: Supplementary file 1 [file nutrients-15-04666-s001.zip]

Archive with 1 entries (1 files):
- nutrients-2625942-supplementary.pdf
